# Supplementary material for: A Novel Genome-Wide Association Study Approach Using Genotyping by Exome Sequencing Leads to the Identification of a Primary Open Angle Glaucoma Associated Inversion Disrupting ADAMTS17
Source: PLoS One. 2015 Dec 18;10(12):e0143546. doi: 10.1371/journal.pone.0143546 (PMC4684296; doi:10.1371/journal.pone.0143546)
Supplement: S1 Dataset — (XLSX) [file pone.0143546.s001.xlsx]

## Sheet: primers
SequenceName	Sequence
ADAMTS17_x3-4_P	/56-FAM/AACGCCATC/ZEN/CAGCTCACCAAC/3IABkFQ/
ADAMTS17_x3-4_F	CACCAAGGTCTCCACTGTATG
ADAMTS17_x3-4_R	CTTTGCCAGGTGCTAACAG
ADAMTS17_x21-22_P	/56-FAM/TGGAAAACT/ZEN/GGGGACTGGTCC/3IABkFQ/
ADAMTS17_x21-22_F	CACAGGTCGAGGAGCACTT
ADAMTS17_x21-22_R	CGAGGACTATTCAGGCTGCT
TBP_P	/56-FAM/ACTGTTCTTCACTCTTGGCTCCCG/3IABkFQ/
TBP_F	TCTGGCATATTTCCTCGCTG
TBP_R	TTCAGTTCTGGGAAGATGGTG

## Sheet: efficiency scores
Assay Name	R2	Efficiency %
adamts17x3-4	0.991667	98.2211
adamts17x21-22	0.991667	98.2211

## Sheet: qPCR calculations
Sample Name	Assay Name	Cq Mean	Std. Dev. Cq	Mean Qty*	Std. Dev. Qty.	Normalisation factor	Normalised quatity	FOLD CHANGE
POAG_retina	adamts17x21-22	26.6478	0.0420008	1.60308e+06	45961.2	1.45384	2.33063e+06
control_retina	adamts17x21-22	27.3116	0.0705652	1.01842e+06	48602.5	1	1.01842e+06	2.28846	(Increase)
Sample Name	Assay Name	Cq Mean	Std. Dev. Cq	dCT	Normalisation factor
POAG_retina	TBP	24.0958	0.112491	0.539871	1.45384
control_retina	TBP	23.5559	0.0647571	0	1
Sample Name	Assay Name	Cq Mean	Std. Dev. Cq	Mean Qty*	Std. Dev. Qty.	Normalisation factor	Normalised quatity	FOLD CHANGE
POAG_retina	adamts17x21-22	N/A	N/A	N/A	N/A	N/A	N/A
control_retina	adamts17x21-22	27.0809	0.0389578	889007	22921.6	1	889007	N/A
Sample Name	Assay Name	Cq Mean	Std. Dev. Cq	dCT	Normalisation factor
POAG_retina	TBP	23.745	0.118807	0.516364	1.43035
control_retina	TBP	23.2286	0.0811866	0	1
* Qualities were calculated on the qPCR machine and are arbitrary values
